# Supplementary material for: Evaluation of Cross-Immunity to the Mpox Virus Due to Historic Smallpox Vaccination
Source: Vaccines (Basel). 2023 Sep 28;11(10):1541. doi: 10.3390/vaccines11101541 (PMC10610801; doi:10.3390/vaccines11101541)
Supplement: Supplementary file 1 [file vaccines-11-01541-s001.zip]

Archive with 1 entries (1 files):
- vaccines-2591955-supplementary.pdf
